# Supplementary material for: Downregulation of adipose LPL by PAR2 contributes to the development of hypertriglyceridemia
Source: JCI Insight. 2024 Jul 8;9(13):e173240. doi: 10.1172/jci.insight.173240 (PMC11383372; doi:10.1172/jci.insight.173240)
Supplement: Supporting data values [file jciinsight-9-173240-s049.xlsx]

## Sheet: Figure 1
Figure 1A	F2RL1 relative mRNA levels			Figure 1B	LPL relative mRNA levels			Figure 1C	F2RL1 relative mRNA levels	LPL relative mRNA levels		Figure 1D	LPL relative mRNA levels	Plasma TG(mmol/L)
	Lean	Obese			Lean	Obese			1.55828	1.04907			1.04907	0.5
	1.55828	1.25631			1.04907	0.592447			0.969636	0.950926			0.950926	1.1
	0.969636	3.37974			0.950926	0.088569			1	0.773664			0.773664	0.85
	1	0.887652			0.773664	0.290013			0.472085	1.22634			1.22634	1.2
	0.472085	4.99263			1.22634	0.211592			0.743122	1.01664			1.01664	0.42
	0.743122	5.14609			1.01664	0.34181			1.11708	0.353235			0.353235	0.62
	1.11708	11.202			0.353235	0.0599			0.982922	0.527478			0.527478	1.18
	0.982922	2.12274			0.527478	0.786506			0.882923	2.06426			2.06426	0.93
	0.882923	1.41769			2.06426	0.136092			1.27396	1.48094			1.48094	0.65
	1.27396	5.3073			1.48094	0.503512			1.25631	0.592447			0.592447	0.85
									3.37974	0.088569			0.088569	1.95
									0.887652	0.290013			0.290013	2.18
									4.99263	0.211592			0.211592	1.55
									5.14609	0.34181			0.34181	1.29
									11.202	0.0599			0.0599	1.6
									2.12274	0.786506			0.786506	1.11
									1.41769	0.136092			0.136092	1.98
									5.3073	0.503512			0.503512	1.37

## Sheet: Figure 2
Figure 2A	F2rl1 relative mRNA levels			Figure 2B	PAR2 (AU)			Figure 2C	LPL relative mRNA levels				Figure 2D	LPL (AU)				Figure 2E	LPL activity (mU/mg protein)
	NC	PD			NC	PD			WTNC	WTPD	PAR2KO PD			WTNC	WTPD	PAR2KO PD			WTNC	WTPD	PAR2KO PD
	0.972319	1.97562			0.822683	2.40635			0.943674	0.839659	1.3239			1	0.146532	2.47678			1.41116	0.806275	1.26093
	1.13777	3.70718			1.17732	2.20382			0.959778	0.596678	1.22019			1	0.0915312	1.30636			1.50336	1.10201	1.21632
	0.889912	1.95324			1	1.44506			1.09655	0.849163	0.86472			1	0.280783	3.4816			1.37565	1.05746	1.06593
	1	5.07163			1	1.93115			1	0.78321	1.11929			1.1128	0.351908	0.770299			1.42666	0.984966	1.21158
		1.953								0.423314	1.01526			0.887201	0.436092	0.617994
											1.01871			1	0.309599	0.474821
Figure 2F	LPL (AU)				Figure 2G	TG (mg/dL)					Figure 2H	FFA (mmol/L)
Heart	WTNC	WTPD	PAR2KO PD			WTNC	WTPD	PAR2KO PD				WTNC	WTPD	PAR2KO PD
	0.421337	3.54809	2.87158			60.1577	154.353	86.0614				0.991565	0.991565	0.738519
	0.912628	3.4563	4.12967			35.4314	141.401	73.1095				1.03608	0.839269	0.921275
	2.1786	2.86934	3.2334			23.657	151.998	67.2223				0.555764	0.881443	1.74367
	0.487434	3.71321				75.4644	80.1742	55.4479				1.26101	1.44611	0.980188
	0.384813	1.55068	2.04515			74.287	160.24	43.6735				1.32193	0.60731	0.940357
	1.24969	2.96172	2.25395
	1.36549	2.96678	3.26235
	1	3.72843	4.85867
Liver	LPL (AU)
	WTNC	WTPD	PAR2KO PD
	0.192603	0.76174	1.28477
	1.09575	0.580818	0.943051
	1.31729	0.832887	0.574937
	1.39436	1.55629
	1	0.859837	0.629192
	1	0.929956	0.994389
SM	LPL (AU)
	WTNC	WTPD	PAR2KO PD
	1.18222	0.89219	0.622523
	0.301088	0.755544	0.78908
	0.933915	0.701547	0.645542
	1.58278	0.284847
	1	0.923008	0.682049
	1	1.23432	0.946574

## Sheet: Figure 3
Figure 3A	F2rl1 relative mRNA levels					Figure 3B	Plasma MIF (ng/mL)				Figure 3C	LPL (AU)				Figure 3D	LPL activity %
	4w	11w	20w	25w			WT4w	WT25w	PAR2KO 25w			WT4w	WT25w	PAR2KO 25w			WT4w	WT25w	PAR2KO 25w
	0.466287	0.677138	4.21613	8.19917			3.1905	10.06	3.534			1.22963	0.674495	1.30212			173.867	16.2179	31.6494
	2.03984	1.38064	4.7313	2.42215			3.783	15.11	2.4435			0.77037	0.286352	1.07777			92.2516	10.8838	36.9037
	0.849364	0.391358	12.4634	6.65008			1.7825	4.402	5.065			1	0.46887	1.81849			83.4341	16.5399	44.0799
	1.31305	0.481897	2.47519	10.2407			4.7975	5.11	4.956								91.6	21.0684	81.8717
	0.244112	0.338015		1.51725			1.228	6.935	2.2605								104.575		63.0111
	0.305712	0.583203		2.2615			3.8305	7.285									54.2722
	1.02867	0.341023					4.584	7.92
	0.601301	0.382326					2.66	4.733
		0.757337					2.478	5.68
		0.729299					2.714	7.505
		0.332989
		0.517919
Figure 3E	Plasma MIF (ng/mL)					Figure 3F	LPL (AU)				Figure 3G	F2rl1 relative mRNA levels
	WTNC	WTPD	PAR2KO PD				WTPD IgG	WTPD MIF Ab				WTPD IgG	WTPD MIF Ab
	1.63363	5.41521	2.15337				1.40726	3.37872				0.54882	2.21121
	2.02493	7.96983	4.039				0.592737	6.57378				1.51645	1.26472
	2.90595	3.94342	2.05266				1.39724	1.93481				0.652832	1.74132
	1.40415	4.24935	2.05266				0.602762	1.77697				1.50051	0.791114
	1.43337	7.98625	2.2994				1	4.29673				0.781392	0.81993
	1.88036	6.6243	2.72237				1	2.17828
	1.81617	6.14142
		6.41377
		4.22422

## Sheet: Figure 4
Figure 4A	LPL relative mRNA levels			Figure 4B	LPL (AU)			Figure 4C	LPL activity (pmol/10^6 cells/min)
	vehicle	rMIF			vehicle	rMIF			vehicle	rMIF
	1.10461	0.223182			1	0.449927			5.10275	5.00793
	0.895391	0.24074			1	0.697586			5.2066	4.95375
	1.17383	0.348814			1	0.667322			5.07114	4.93794
	0.826168	0.383846			1	0.643309			5.12533	4.98761
	0.968072	0.779958			1	0.458233			5.12533	4.99438
	1.10742
	0.924509
Figure 4D	LPL relative mRNA levels				Figure 4E	LPL relative mRNA levels					Figure 4F	LPL (AU)
	WT+vehicle	WT+rMIF	CD74k+rMIF			vehicle	rMIF	rMIF+ SB225002	rMIF+WZ811			vehicle	rMIF	rMIF+ SB225002	rMIF+WZ811
	0.757199	0.834601	0.506516			1.00434	0.781691	0.976365	1.0384			1	0.623146	0.830463	0.938697
	1.18585	0.407746	0.492431			0.995658	0.698599	0.969434	1.05816			1	0.766296	1.13076	1.25235
	1.03561	0.630344	0.554637			1	0.503093	1.10376	0.859521			1	0.688281	1.38511	1.3426
	0.967489	0.70911	0.475926			1.05086	0.704608	1.11643	0.858391			1	0.708478	1.04156	0.931761
	1.28068		0.542233			0.949143						1	0.82367	1.79417	1.58882
	0.773168		0.449906
												P-Akt (AU)
												vehicle	rMIF	rMIF+ SB225002	rMIF+WZ811
												1	0.623066	0.948926	0.938333
												1	0.571582	0.946933	0.778702
												1	0.618558	0.810904	0.726868
												1	0.332993	1.01317	0.924405
Figure 4G	P-Akt (AU)
	vehicle	rMIF	Insulin	rMIF+Insulin
	1	0.55847	1.9812	0.742922
	1	0.835878	4.83572	1.68255
	1	0.473641	3.83365	1.60356
	1	0.212947	1.95909	0.527395
	1	0.35	3.23741	1.80452
	1	0.169872	4.69257	3.64378
	LPL (AU)
	vehicle	rMIF	Insulin	rMIF+Insulin
	1.06614	0.755876	1.53353	0.36529
	0.933859	0.868077	2.01793	1.55745
	1	0.803966	2.81316	0.441333
	1	0.339935	1.25382	0.420909
	1	0.486617	1.49679	1.05351

## Sheet: Figure 5
Figure 5A	Plasma MIF (ng/mL)			Figure 5B	P-Akt (AU)			Figure 5C	LPL relative mRNA levels			Figure 5D	LPL (AU)			Figure 5E	LPL activity (mU/mg protein)
	WT	Mif Tg			WT	Mif Tg			WT	Mif Tg			WT	Mif Tg			WT	Mif Tg
	3.604	6.762			1	0.000698			1.04953	0.37515			1	0.218812			1.24599	0.270982
	3.15	4.972			1	0.00084			1.00812	0.765754			1	0.267863			0.871656	0.357838
	4.296	8.218			1	0.330728			0.942348	0.756911			1.19021	0.401098			0.917373	0.342796
	4.402	6.728			1	0.7621			1.3415	0.337131			0.809787	0.333036			0.866774	0.333369
	1.9822	18.808			1	0.618589			0.907027	0.127236				0.345166				0.449684
	1.435								0.751476				1	0.270525				0.0796768
													1	0.356421				0.119463
Figure 5F	TG (mg/dL)			Figure 5G	FFA (mmol/L)
	WT	Mif Tg			WT	Mif Tg
	41.3186	49.5607			0.746184	0.320497
	23.657	111.965			0.427541	0.332944
	56.6254	140.224			0.940357	1.08972
	46.0284	75.4644			0.489776	0.656566
	61.3351	76.6418			0.661544	1.01255
	64.8674	90.7711				0.746184

## Sheet: Figure 6
Figure 6B	Plasma MIF (ng/mL)				Figure 6C	P-Akt (AU)				Figure 6D	LPL relative mRNA levels				Figure 6E	LPL (AU)
	WTPD	PAR2KO PD	PAR2KO PD + rMIF			WTPD	PAR2KO PD	PAR2KO PD + rMIF			WTPD	PAR2KO PD	PAR2KO PD + rMIF			WTPD	PAR2KO PD	PAR2KO PD + rMIF
	3.97747	2.72237	6.67758			1	2.83438	1.54017			1	3.97454	2.07395			1.03896	2.49423	0.693759
	6.99636	2.2994	3.79446				4.96591	0.983628			0.768713	3.18295	1.90258			0.961043	2.98824	1.10218
	6.92322	2.38663	5.16648					1.70441			1.23129	3.11284	1.65625			1.01147	1.52985	0.100635
	6.63505	2.86377	5.53196			1	1.31502	0.0699002			0.738325	3.0015	1.39664			0.988525		0.458781
	5.98682		5.64167			1.5077	3.52015	1.72762			0.789242	1.72955	1.18819			1.12066	1.53481	0.289851
						0.492299					1.47243		1.66701			0.879339
						1	4.6137	2.394								1	1.47506	0.148286
						1	4.54525	0.998633
Figure 6F	LPL activity (mU/mg protein)				Figure 6G	TG (mg/dL)				Figure 6H	FFA (mmol/L)				Figure 6I	Adipocyte size(um^2)
	WTPD	PAR2KO PD	PAR2KO PD + rMIF			WTPD	PAR2KO PD	PAR2KO PD + rMIF			WTPD	PAR2KO PD	PAR2KO PD + rMIF			WTPD	PAR2KO PD	PAR2KO PD + rMIF
	0.605582	0.849243	0.644203			63.69	43.6735	49.5607			0.634497	0.728359	0.876562			1655.42	1752.14	1040.17
	0.75435	0.764934	0.504675			60.1577	37.7863	59.4884			0.609797	0.585096	0.254109			537.939	1703.09	1827.81
	0.753563	1.05267	0.633746			87.028	45.7936	83.9736			0.308451	0.851862	0.392432			349.245	2288.43	674.226
	0.526753	0.819931	0.538677			62.5928	43.704	76.374			0.392432	0.634497	0.674018			135.171	285.732	1671.2
						87.028	30.339	89.739			0.491234	0.29363	0.362792			1384.29	342.279	856.278
													0.545575			210.852	613.017	888.759
																1218.61	2217.88	1431.76
																525.771	2170.29	558.189
																247.14	2643.92	750.627
																1011.44	2772.71	1358.97
																2131.62	446.157	1396.58
																655.884	2560.09	1090.93
																1374.88	2002.3	91.845
																853.65	101.187	776.466
																854.046	2540.96	573.705
																2302.3	1660.1	363.771
																315.054	575.478	1128.66
																629.982	376.461	733.266
																1380.87	3782.91	1494.87
																1111.11	1729.58	68.571
																852.858	599.346	1460.62
																1375.02	1359.37	1478.9
																988.623	803.943	647.271
																425.448	877.518	1107.23
																1023.15	1503.75	496.251
																1746.49	1884.68	95.265
																956.808	385.866	1756.87
																1195.14	195.462	747.072
																1495.99	335.178	652.599
																1254.77	2931.1	265.221
																796.914	1632.48	875.673
																866.205	1536.95	1325.45
																1093.55	2609.59	1901.51
																1991.06	144.972	945.63
																339.642	1797.89	421.038
																1779.75	1049.71	1456.94
																978.633	218.142	1444.51
																1008.09		1089.75
																1413.87		1039.98
																825.048		536.49
																898.821		1805.26
																455.427		442.341
																921.564		910.062
																1338.26		1415.19
																2508.94		1358.78
																733.203		1929.91
																		1587.51
																		1016.77
																		392.571
																		306.441
																		659.628
																		1062.52
																		969.624
																		1627.02
																		859.635
																		1309.14
																		784.422
																		369.819
																		180.603

## Sheet: Supplimental Figures
Supplimental Figure 1A	P-ERK (AU)
	NC	PD
	1	3.11296
	1.20861	5.17912
	0.79139	4.45681
		9.5817
Supplimental Figure 1B	Plasma tissue factor (ng/mL)
	NC	PD
	36.3	11.6
	81.98	16.84
	37.57	91.29
	63.64	67.49
	56.9	46.91
	24.86	38.22
	19.41	59.12
	27.16
Supplimental Figure 2B	Hepatic TG (mmoL/mg tissue)
	WTNC	WTPD	PAR2KO NC	PAR2KO PD
	1.9902	1.66181	0.536378	1.49282
	0.971964	1.2591	0.191394	0.842815
	1.94359	2.10591	1.34992	2.54915
	0.693029		0.518621	2.12422
	2.68423		5.24398
	0.414403
Supplimental Figure 3A	MIF (AU)
	4w	11w	20w	25w
	0.860714	0.638022	0.542547	0.42168
	1.13929	1.65236	0.230644	0.171958
	0.747533	0.391847	0.126719	0.137542
	1.25247	0.452628	0.268835	0.224288
Supplimental Figure 3C	MIF relative mRNA levels
	4w	25w
	0.932808	0.567221
	1.50763	0.550564
	0.899903	0.741108
	0.659667	0.622823
	0.941096	0.529288
	1.06636	1.34358
	0.992547	0.709359
		1.45881
		1.21553
Supplimental Figure 4A	LPL (AU)
Liver	WT	Mif Tg
	1	0.814871
	1	1.11372
	1	0.512842
Supplimental Figure 4B	LPL (AU)
Skeletal muscle	WT	Mif Tg
	1	1.29002
	0.990293	0.925783
	1.00971	1.05821
Supplimental Figure 6A	TNF-a relative mRNA levels
	WTPD	PAR2KO PD	PAR2KO PD + rMIF
	1.37388	0.265051	0.258263
	0.625981	0.15757	0.891474
	1	0.518104	1.20982
	0.972435	2.74114	0.496806
	1.02757
Supplimental Figure 6B	IL-1β relative mRNA levels
	WTPD	PAR2KO PD	PAR2KO PD + rMIF
	1.00006	0.383893	0.624871
	2.70936	0.216425	0.852329
	0.133172	0.88069	0.139508
	0.157414	2.13327	0.415168
Supplimental Figure 6C	IL-6 relative mRNA levels
	WTPD	PAR2KO PD	PAR2KO PD + rMIF
	1.76573	0.592104	2.49511
	0.234318	0.861598	0.1476
	1	3.11163	0.860631
	1.50814	0.125204	1.3985
	0.491858
